# Supplementary material for: Effective polyploidy causes phenotypic delay and influences bacterial evolvability
Source: PLoS Biol. 2018 Feb 22;16(2):e2004644. doi: 10.1371/journal.pbio.2004644 (PMC5839593; doi:10.1371/journal.pbio.2004644)
Supplement: S2 Table — (XLSX) [file pbio.2004644.s003.xlsx]

## Sheet: Sheet1
Table S2. List of strains used in this study
STRAIN NUMBER	RELEVANT GENOTYPE	PLASMID	CONSTRUCTED BY
LS105	TOP10
LS106	TOP10 + pEL3C18	pEL3C18	Transforming LS105 with pEL3C18 plasmid, a kind gift from the lab of Dan I. Andersson
LS107	TOP10 + pEL3K16	pEL3K16	Transforming LS105 with pEL3K16 plasmid, a kind gift from the lab of Dan I. Andersson
LS108	MG1655
LS109	MG1655 + pSIM6		Transforming LS108 with pSIM6 plasmid
LS110	MG1655 delta(lacZ)::kanR		Recombineering on LS109 by replacing lacZ with KanR from pEL3K16 using oligos PD04 and PD05
LS111	MG1655 delta(lacZ)::kanR		P1 transduction with LS110 as donor and LS108 as recipient
LS112	MG1655 delta(lacZ)::kanR + pSIM6	pSIM6	Transforming LS111 with pSIM6 plasmid
LS113	TOP10 + pEL3C18(J23110-B0034-lacZ)	pEL3C15(J23110-B0034-lacZ)	Cloning wt-lacZ from LS108 into pEL3C15, adding J23110-B0034 promoter and RBS sequence with overhang PCR, using oligos PD06 and PD07
LS114	MG1655 delta(lacZ)::kanR; rplA-cat-J23117-B0034-lacZ + pSIM6	pSIM6	Recombineering on LS112 by inserting cat-J23117-B0034-lacZ cassette from LS113, using oligos PD08 and PD09
LS115	MG1655 delta(lacZ)::kanR; yfaL-cat-J23117-B0034-lacZ + pSIM6	pSIM6	Recombineering on LS112 by inserting cat-J23117-B0034-lacZ cassette from LS113, using oligos PD10 and PD11
LS116	MG1655 delta(lacZ)::kanR; rpsL-cat-J23117-B0034-lacZ + pSIM6	pSIM6	Recombineering on LS112 by inserting cat-J23117-B0034-lacZ cassette from LS113, using oligos PD12 and PD13
LS117	MG1655 delta(lacZ)::kanR; rplA-cat-J23117-B0034-lacZ(E461X) + pSIM6	pSIM6	Recombineering on LS114 using oligo PD14
LS118	MG1655 delta(lacZ)::kanR; yfaL-cat-J23117-B0034-lacZ(E461X) + pSIM6	pSIM6	Recombineering on LS115 using oligo PD14
LS119	MG1655 delta(lacZ)::kanR; rpsL-cat-J23117-B0034-lacZ(E461X) + pSIM6	pSIM6	Recombineering on LS116 using oligo PD14
LS120	MG1655 delta(lacZ)::kanR; rplA-cat-J23117-B0034-lacZ(E461X)		P1 transduction with LS117 as donor and LS110 as recipient
LS121	MG1655 delta(lacZ)::kanR; yfaL-cat-J23117-B0034-lacZ(E461X)		P1 transduction with LS118 as donor and LS110 as recipient
LS122	MG1655 delta(lacZ)::kanR; rpsL-cat-J23117-B0034-lacZ(E461X)		P1 transduction with LS119 as donor and LS110 as recipient
LS123	MG1655 delta(lacZ)::kanR; rplA-cat-J23117-B0034-lacZ(E461X) + pSIM6	pSIM6	Transforming LS120 with pSIM6 plasmid
LS124	MG1655 delta(lacZ)::kanR; yfaL-cat-J23117-B0034-lacZ(E461X) + pSIM6	pSIM6	Transforming LS121 with pSIM6 plasmid
LS125	MG1655 delta(lacZ)::kanR; rpsL-cat-J23117-B0034-lacZ(E461X) + pSIM6	pSIM6	Transforming LS122 with pSIM6 plasmid
LS126	MG1655 delta(galK)::cat-J23110-B0034-SYFP2		A kind gift from the lab of Dan I. Andersson
LS127	MG1655 rplA-cat-J23110-B0034-SYFP2 + pSIM6	pSIM6	Recombineering on LS109 by inserting cat-YFP cassette from LS126, using oligos PD08 and PD16
LS128	MG1655 rplA-cat-J23110-B0034-SYFP2(Y93X,Q95X,E96X) + pSIM6	pSIM6	Recombineering on LS127 with oligo PD17
LS109 was used in the antibiotic resistance recombineering experiments;
LS123, LS124 and LS125 were used in the lacZ recombineering experiment;
LS128 was used in the YFP single-cell experiment.
