# Supplementary material for: Effective polyploidy causes phenotypic delay and influences bacterial evolvability
Source: PLoS Biol. 2018 Feb 22;16(2):e2004644. doi: 10.1371/journal.pbio.2004644 (PMC5839593; doi:10.1371/journal.pbio.2004644)
Supplement: S3 Table — (XLSX) [file pbio.2004644.s004.xlsx]

## Sheet: Sheet1
Table S3. List of oligonucleotides used in this study
OLIGO NUMBER	SEQUENCE	FUNCTION
PD01	TTCACGGGTCAGACCGCCTGGGCCGAGTGCGGAGATACGGCGCTTCAAGGTGATCTCAGACAGCGGGTTGTTCTGGTCCATAAACTGAGA	Introduces rpoB(H526L) mutation
PD02	CAGCATATAACGCAGCGAGAATGGCTGCGCCATGCGGACAATGGTGCCGTATACCGCCGAGTCACCATGGGGATGGTATTTACCGATTAC	Introduces gyrA(D87G) mutation
PD03	AGTCAGACGAACACGGCATACTTTACGCAGCGCGGAGTTAGGCTTTCTCGGCGTGGTAGTATATACACGAGTACATACGCCACGTTTTTG	Introduces rpsL(K43R) mutation
PD04	GGATAACAATTTCACACAGGAAACAGCTATGACCATGATTATGAGCCATATTCAACGGGAAAC	For constructing LS110
PD05	CGCGAAATACGGGCAGACATGGCCTGCCCGGTTATTATTAGAAAAACTCATCGAGCATCAAATG	For constructing LS110
PD06	AAATCTAGAGTTGACAGCTAGCTCAGTCCTAGGGATTGTGCTAGCTACTAGAGAAAGAGGAGAAATACTAGATGACCATGATTACGGATTCACTG	For constructing LS113
PD07	TTTCTGCAGCGGCCGCTACTAGTATTATTATTTTTGACACCAGACCAACTGG	For constructing LS113
PD08	GGGTAAGATTGTAGACAAAATCACCGCCCACGTAAAGGCACACACAACCACACCACACCAC	For constructing LS114, LS127
PD09	TGCAGTTGACCAGGCTGGCCTGAGCGCTTCTGTAAACTAAATTACCGCCTTTGAGTGAGC	For constructing LS114
PD10	GTTTACGCCGCATCCGGCAACCGTGCCGACTAGACAGTGACACACAACCACACCACACCAC	For constructing LS115
PD11	CCAGACGGCAGGGTTTTTGTCGATGACGGTGAAATGGTAAATTACCGCCTTTGAGTGAGC	For constructing LS115
PD12	ATGCCGAAAAGGTGTCAAGAAATATACAACGATCCCGCCACACACAACCACACCACACCAC	For constructing LS116
PD13	CAGACTTACGGTTAAGCACCCCAGCCAGATGGCCTGGTGAATTACCGCCTTTGAGTGAGC	For constructing LS116
PD14	CACCCGAGTGTGATCATCTGGTCGCTGGGCAACTAGTCGGGCCACGGCGCTAATCACGACGCGCTGTAT	Introduces lacZ(E461X) mutation
PD15	CGATCGTAATCACCCGAGTGTGATCATCTGGTCGCTGGGGAATGAATCAGGCCACGGCGCTAATCACGACGCGCTGTATCGCTGGATCAA	Restores lacZ(E461X) mutation
PD16	TGCAGTTGACCAGGCTGGCCTGAGCGCTTCTGTAAACTAAACGCCTTTGAGTGAGCTGATAC	For constructing LS127
PD17	TTCTTTAAGAGCGCGATGCCAGAAGGGTAGGTGTAGTAACGGACGATCTTTTTCAAAGACGACGGTAAC	Introduces SYFP2(Y93X,Q95X,E96X) mutations
PD18	CAACACGATTTCTTTAAGAGCGCGATGCCAGAAGGCTACGTGCAGGAGCGCACGATCTTTTTCAAAGACGACGGTAACTACAAGACG	Restores SYFP2(Y93X,Q95X,E96X) mutations
