# Supplementary material for: Effective polyploidy causes phenotypic delay and influences bacterial evolvability
Source: PLoS Biol. 2018 Feb 22;16(2):e2004644. doi: 10.1371/journal.pbio.2004644 (PMC5839593; doi:10.1371/journal.pbio.2004644)
Supplement: S1 Data — (XLSX) [file pbio.2004644.s005.xlsx]

## Sheet: Fig_2
RifR, NalR and StrepR data in panel A, B, C:																					LacZ-constructs data in panel B, D:
RifR							NalR							StrepR							lacZ-rpoB						lacZ-gyrA						lacZ-rpsL
HOUR	GENERATION	REPLICATE	PHENO8X	PHENO2X	GENOFREQ		HOUR	GENERATION	REPLICATE	PHENO8X	PHENO2X	GENOFREQ		HOUR	GENERATION	REPLICATE	PHENO8X	PHENO2X	GENOFREQ		HOUR	GENERATIONS	REPLICATE	HOMOZYG	GENOFREQ		HOUR	GENERATIONS	REPLICATE	HOMOZYG	GENOFREQ		HOUR	GENERATIONS	REPLICATE	HOMOZYG	GENOFREQ	PHENOLAC
0.5	0	1	0	0.0001857	0.217822		0.5	0	1	0	0.000343511	0.0769231		0.5	0	1	0	0	0.260726		0.5	0	1	0	0.118596		0.5	0	1	0	0.0943235		0.5	0	1	0	0.080573	1.05411
0.5	0	2	0	0.000170915	0.249169		0.5	0	2	0	0.000455342	0.0554273		0.5	0	2	0	0	0.226974		0.5	0	2	0	0.133251		0.5	0	2	0	0.078499		0.5	0	2	0	0.080689	0.919438
0.5	0	3	0	0.000266891	0.292553		0.5	0	3	0	0.000374612	0.065445		0.5	0	3	0	0	0.239482		0.5	0	3	0	0.126795		0.5	0	3	0	0.0776493		0.5	0	3	0	0.0953654	0.709883
0.5	0	4	0	4.42098e-05	0.258475		0.5	0	4	0	0.000440345	0.0550459		0.5	0	4	0	0	0.217544		0.5	0	4	0	0.10943		0.5	0	4	0	0.0724406		0.5	0	4	0	0.150641	0.453126
0.5	0	5	0	0.000107288	0.212963		0.5	0	5	0	0.000599259	0.0750552		0.5	0	5	0	0	0.187117		0.5	0	5	0	0.114392		0.5	0	5	0	0.0639815		0.5	0	5	0	0.0974212	1.0153
0.5	0	6	0	9.75637e-05	0.265537		0.5	0	6	0	0.000470904	0.0774818		0.5	0	6	0	0	0.26257		0.5	0	6	0	0.108994		0.5	0	6	0	0.0662503		0.5	0	6	0	0.0821678	0.88057
1	0.638634	1	0.000118598	0.00260916	0.219072		1	0.451013	1	0.000128188	0.00282013	0.0753968		1	0.303411	1	0	5.58412e-05	0.249337		2	1.77677	1	0	0.0899105		2	1.35697	1	0	0.0751613		2	1.03925	1	0	0.0732143	0.752613
1	0.602753	2	0.00021072	0.00172791	0.221805		1	0.304508	2	0	0.00144719	0.0917874		1	0.472977	2	0	0	0.229399		2	1.76938	2	0	0.109074		2	1.35707	2	0	0.0528951		2	0.798515	2	0	0.0639098	1.00112
1	0.54977	3	0	0.0012685	0.245283		1	0.282164	3	0	0.0016987	0.0890152		1	0.47531	3	0	0	0.259259		2	1.71755	3	0.00340136	0.106522		2	1.4879	3	0	0.0500497		2	0.995964	3	0	0.0572034	1.35632
1	0.447996	4	0.000103161	0.00126372	0.324803		1	0.435964	4	0	0.00421063	0.1		1	0.522193	4	0	0	0.22049		2	1.61153	4	0	0.100483		2	1.36306	4	0	0.0640223		2	0.718797	4	0	0.138107	0.700717
1	0.31613	5	3.32033e-05	0.000730472	0.276364		1	0.341265	5	0	0.00357365	0.0745098		1	0.336408	5	0	0	0.186761		2	1.71941	5	0	0.108588		2	1.51071	5	0	0.0482133		2	1.01121	5	0	0.0794702	1.1115
1	0.359799	6	0	0.00155422	0.266284		1	0.3534	6	0	0.00490105	0.0718686		1	0.123398	6	0	0	0.25		2	1.74003	6	0	0.0854633		2	1.45934	6	0	0.0508993		2	0.779395	6	0	0.112335	1.21959
2	1.49466	1	0.0015949	0.00318979	0.375		2	1.46765	1	0.000225684	0.00942232	0.0846682		2	0.574458	1	0	0.00018544	0.311111		3.5	2.99495	1	0.0273973	0.0543559		3.5	2.49766	1	0.0331492	0.0425782		3.5	2.25299	1	0	0.0368509	0.859577
2	1.58648	2	0.00129476	0.00295944	0.425926		2	1.15119	2	8.4596e-05	0.00820581	0.0671642		2	1.10376	2	5.7465e-05	0.00034479	0.256329		3.5	3.07629	2	0.031746	0.0507451		3.5	2.50631	2	0.0239521	0.0357066		3.5	2.17017	2	0	0.0557554	1.18256
2	1.92705	3	0.00191698	0.00418251	0.327273		2	1.04412	3	0.000286922	0.00853593	0.0828729		2	1.05387	3	0	0.00042779	0.293729		3.5	2.78975	3	0.0218978	0.050479		3.5	2.45812	3	0.041958	0.0359206		3.5	2.24651	3	0.04	0.0448029	1.09174
2	1.25826	4	0.00242315	0.00259623	0.46		2	1.20503	4	0.000196531	0.00871289	0.0802469		2	0.872016	4	2.86295e-05	0.000171777	0.334426		3.5	2.81704	4	0.0241935	0.0561849		3.5	2.3924	4	0.0131579	0.0408822		3.5	1.65073	4	0.0769231	0.0778443	0.744705
2	1.33687	5	0.00164322	0.00403335	0.504587		2	1.1547	5	0.000209366	0.00690909	0.0723684		2	1.07337	5	0	0.000357894	0.270175		3.5	2.78261	5	0.035461	0.0583368		3.5	2.49778	5	0.0201342	0.0333408		3.5	2.3055	5	0.0689655	0.0489039	0.763742
2	1.41753	6	0.00237967	0.00396612	0.509434		2	1.19484	6	0.000340756	0.0109042	0.077957		2	1.16402	6	9.25953e-05	0.000208339	0.290141		3.5	2.97619	6	0.0121212	0.0584485		3.5	2.53839	6	0.0265487	0.0315114		3.5	2.01141	6	0	0.0578358	0.827453
3	2.17532	1	0.032756	0.0436747	0.298246		3	1.53716	1	0.0120102	0.118767	0.0568562		3	1.86119	1	0.0035526	0.0105034	0.278351		5	3.83997	1	0.142857	0.0279163		5	3.0128	1	0.0689655	0.0275142		5	4.47982	1	0.2	0.00776398	0.653684
3	2.52376	2	0.0238215	0.0381144	0.282609		3	1.83699	2	0.00333034	0.0632765	0.0530303		3	1.99784	2	0.00562703	0.0168811	0.179272		5	3.72391	2	0.321429	0.0327869		5	3.17517	2	0.125	0.0203735		5	4.23223	2	0.25	0.00746269	2.5125
3	2.25708	3	0.0113776	0.0278118	0.391534		3	1.56411	3	0.0102073	0.105901	0.0541516		3	2.11125	3	0.00244985	0.010616	0.252055		5	3.67259	3	0.148148	0.0238305		5	3.24612	3	0.0666667	0.0280112		5	4.42281	3	0.1875	0.0288809	0.655724
3	2.10405	4	0.0195689	0.0391377	0.345745		3	1.52965	4	0.00600746	0.0772388	0.0815217		3	1.9792	4	0.00370461	0.0117581	0.250847		5	3.92867	4	0.0714286	0.0262911		5	3.03925	4	0	0.0230126		5	3.59809	4	0.285714	0.0243902	0.84739
3	2.01131	5	0.0242512	0.0339517	0.318681		3	1.2832	5	0.0101203	0.0647697	0.076087		3	2.05356	5	0.00257823	0.00934608	0.212714		5	3.80359	5	0.121212	0.0279188		5	3.17929	5	0.0666667	0.0267857		5	4.35034	5	0.428571	0.0267176	0.834883
3	2.14263	6	0.011734	0.0247718	0.409091		3	1.70224	6	0.0046304	0.0861254	0.0672646		3	1.85948	6	0.0040284	0.00978326	0.196552		5	3.74677	6	0.0434783	0.0214153		5	3.46269	6	0.107143	0.0252025		5	4.02323	6	0.285714	0.0161663	0.963412
4	3.91444	1	0.0917897	0.143192	0.132841		4	3.58771	1	0.115145	0.487672	0.0147493		4	3.41318	1	0.0499182	0.0758016	0.174479		6	4.13679	1	0.2	0.0214362		6	3.40811	1	0.115385	0.025641		6	5.32616	1	0.571429	0.00609225	0.988461
4	3.70009	2	0.107138	0.140699	0.153846		4	3.37515	2	0.0801597	0.156311	0.0275862		4	3.66551	2	0.0333268	0.06221	0.112288		6	3.78617	2	0.444444	0.0152027		6	3.26654	2	0.0454545	0.0209724		6	5.08409	2	0.714286	0.0149254	0.527533
4	3.61605	3	0.0971977	0.153192	0.182648		4	3.44756	3	0.0450936	0.163977	0.0498339		4	3.52969	3	0.0304941	0.0711529	0.166667		6	3.61255	3	0.1	0.0278552		6	3.62774	3	0.0909091	0.0200364		6	5.24127	3	0.25	0.00819672	0.998182
4	3.55548	4	0.0928609	0.114762	0.201717		4	3.36857	4	0.0528807	0.133593	0.0383275		4	3.43182	4	0.0527508	0.0683807	0.166227		6	4.04532	4	0.25	0.0145631		6	3.45022	4	0.0869565	0.0239085		6	4.85282	4	0.608696	0.0342772	0.716713
4	2.94103	5	0.139018	0.171099	0.177049		4	3.15915	5	0.0534965	0.084965	0.0363636		4	3.60521	5	0.0378094	0.0623855	0.136069		6	3.96509	5	0.15	0.0248756		6	3.08246	5	0.0769231	0.0154028		6	5.18846	5	0.571429	0.0070922	1.65222
4	3.47393	6	0.0857501	0.137989	0.215054		4	2.89646	6	0.0980673	0.179079	0.0348259		4	3.14232	6	0.0775568	0.090483	0.131868		6	3.83225	6	0.125	0.0196319		6	3.62169	6	0.25	0.0209205		6	4.94349	6	0.416667	0.013905	0.845526
5	5.00405	1	0.333682	0.346768	0.0875706		5	4.48931	1	0.186029	0.479167	0.0173913		5	4.33111	1	0.179268	0.194857	0.109524		7.25	4.60569	1	0.428571	0.00987306		7.25	4.78854	1	0.521739	0.0140845		7.25	6.47897	1	0.692308	0.0077891	1.14093
5	4.36894	2	0.590894	0.572429	0.0676471		5	4.33962	2	0.231051	0.432289	0.0139373		5	4.48451	2	0.110574	0.221148	0.0959184		7.25	4.66828	2	0.4375	0.0234604		7.25	4.38779	2	0.388889	0.0133136		7.25	6.23065	2	1	0.00381437	2.52526
5	4.64302	3	0.369252	0.360135	0.103865		5	4.43308	3	0.2596	0.476939	0.0156658		5	4.38655	3	0.108941	0.183837	0.114486		7.25	4.41306	3	0.52381	0.0297872		7.25	4.90963	3	0.533333	0.00969619		7.25	6.50703	3	0.777778	0.0102157	1.04088
5	4.26476	4	0.248968	0.329145	0.128065		5	4.19063	4	0.114143	0.327702	0.0300429		5	4.53018	4	0.156476	0.223537	0.101781		7.25	4.81771	4	0.5	0.0156775		7.25	4.58667	4	0.52	0.0190114		7.25	6.47475	4	0.84375	0.0222222	0.713758
5	4.23552	5	0.279219	0.292951	0.120448		5	4.14496	5	0.142396	0.256933	0.0342205		5	4.50718	5	0.125579	0.202858	0.0712531		7.25	4.65897	5	0.380952	0.0272374		7.25	4.66683	5	0.166667	0.00812458		7.25	6.48105	5	0.785714	0.00890019	0.920643
5	4.3673	6	0.186552	0.258889	0.149864		5	4.25203	6	0.282979	0.528723	0.0142857		5	4.41615	6	0.199452	0.243775	0.0954274		7.25	4.59716	6	0.529412	0.0200236		7.25	5.13347	6	0.666667	0.00990099		7.25	6.1202	6	0.666667	0.0102389	0.685727
6	5.39155	1	0.530377	0.718955	0.0495495		6	4.92401	1	0.267234	0.351624	0.0168776		6	5.01868	1	0.37964	0.405822	0.0809769		8.25	6.35312	1	0.958333	0.0143027		8.25	6.17213	1	0.8	0.00835422		8.25	8.09165	1	0.888889	0.00627615	1.04728
6	4.93989	2	0.437709	0.455947	0.0922131		6	4.73707	2	0.26877	0.390938	0.0140845		6	5.05788	2	0.235773	0.409501	0.0765864		8.25	6.25849	2	0.958333	0.018018		8.25	5.96517	2	0.958333	0.0105867		8.25	7.84104	2	0.904762	0.00842021	0.816552
6	5.06929	3	0.714514	0.650718	0.0736434		6	4.87604	3	0.157868	0.465711	0.0192308		6	4.8464	3	0.300362	0.33954	0.0867971		8.25	6.04103	3	0.909091	0.0139152		8.25	6.31903	3	0.769231	0.0107705		8.25	8.0243	3	0.9	0.0111317	0.533928
6	4.65044	4	0.516514	0.680287	0.0875576		6	4.79532	4	0.179389	0.280499	0.0243309		6	5.33702	4	0.33031	0.377497	0.073499		8.25	6.09602	4	1	0.0177683		8.25	6.20011	4	0.944444	0.00792952		8.25	7.99839	4	0.975	0.0178492	1.39581
6	4.70727	5	0.579192	0.587126	0.0668103		6	4.633	5	0.157889	0.342845	0.0182648		6	5.00938	5	0.273813	0.273813	0.0745413		8.25	6.15606	5	0.904762	0.0129151		8.25	6.09828	5	0.888889	0.00765957		8.25	8.01911	5	0.904762	0.00798176	1.00318
6	4.88569	6	0.450832	0.629734	0.0742188		6	4.67472	6	0.167677	0.423184	0.0216867		6	4.89559	6	0.239278	0.287134	0.0845238		8.25	5.9547	6	1	0.013708		8.25	6.37398	6	1	0.0137168		8.25	7.87745	6	0.970588	0.0131579	0.555385
7	6.32031	1	0.720071	0.606802	0.0512821		7	5.69217	1	0.576859	0.806664	0.0151351		7	5.8513	1	0.713894	0.64185	0.0413105		9.5	7.70638	1	1	0.0144404		9.5	8.19874	1	1	0.0108538		9.5	10.0699	1	1	0.00807265	0.580041
7	5.97287	2	0.828668	0.820775	0.0469484		7	5.5091	2	0.354885	0.47968	0.0197368		7	6.04256	2	0.581472	0.547267	0.0382932		9.5	7.94842	2	1	0.0138408		9.5	8.08981	2	1	0.0036846		9.5	9.70034	2	1	0.00869187	1.02596
7	5.95018	3	0.419367	0.56187	0.0847458		7	5.58408	3	0.376142	0.483148	0.0218905		7	5.60572	3	0.465815	0.471232	0.056196		9.5	7.22355	3	1	0.0131086		9.5	8.108	3	1	0.00940171		9.5	10.0404	3	1	0.0066364	1.47609
7	5.6343	4	0.6008	0.677172	0.0740741		7	5.42302	4	0.720822	0.988556	0.0152403		7	6.34671	4	0.457112	0.481383	0.0483871		9.5	7.64896	4	1	0.00195695		9.5	7.98097	4	1	0.00547945		9.5	10.0331	4	0.966667	0.0248036	1.12842
7	5.57522	5	0.74124	0.767952	0.0588235		7	5.37171	5	0.572248	0.801147	0.0158192		7	5.82517	5	0.456776	0.426659	0.05		9.5	7.55762	5	0.8	0.00853242		9.5	7.88638	5	1	0.00856898		9.5	9.93874	5	1	0.00852053	1.26169
7	5.69445	6	0.593106	0.56189	0.0788177		7	5.4335	6	0.618449	0.829284	0.0166852		7	5.99123	6	0.39911	0.395639	0.0619748		9.5	7.18589	6	1	0.0117647		9.5	8.29016	6	0.875	0.00684932		9.5	9.64787	6	1	0.00810926	1.23578
8.25	7.62591	1	0.984797	0.877754	0.0434783		8.25	6.85287	1	0.904981	1.14151	0.0134721		8.25	7.13455	1	1.4631	1.5103	0.0345455		24	11.4341	1	1	0.0128834		24	10.7265	1	1	0.0155738		24	13.5356	1	1	0.00610998	0.823753
8.25	7.18304	2	1.18596	1.39402	0.0426829		8.25	6.55543	2	0.773459	0.914946	0.0172414		8.25	7.22017	2	1.04119	0.732689	0.0367047		24	11.6077	2	1	0.0119284		24	10.5575	2	1	0.00784656		24	13.3112	2	1	0.00833333	1.09489
8.25	6.99437	3	1.21226	0.976103	0.0589354		8.25	6.6914	3	0.972475	1.18985	0.0125661		8.25	7.00741	3	0.582529	0.582529	0.0493097		24	11.375	3	1	0.0125786		24	10.7917	3	1	0.0152413		24	13.4713	3	1	0.0100305	0.820657
8.25	6.85827	4	1.02668	0.847012	0.0697674		8.25	6.60846	4	0.959928	1.24606	0.0163112		8.25	7.34257	4	0.732344	0.925066	0.0373476		24	11.5673	4	1	0.0194647		24	10.9086	4	1	0.0151515		24	13.7312	4	1	0.0168977	1.18821
8.25	6.34162	5	1.26325	1.24494	0.0699482		8.25	6.4839	5	1.09692	1.09692	0.0151316		8.25	6.8926	5	0.979703	0.832748	0.0358566		24	11.4833	5	1	0.0151149		24	10.7014	5	1	0.0126783		24	13.4622	5	1	0.0126297	0.740203
8.25	6.88112	6	1.15385	0.944056	0.0666667		8.25	6.5971	6	0.687799	0.661845	0.0234681		8.25	7.17173	6	1.1195	0.919593	0.0348101		24	11.5901	6	1	0.0104683		24	10.5502	6	1	0.00925926		24	13.2068	6	1	0.0119275	1.17633
10	10.9866	1	1.16187	0.953332	0.0301418		9.75	9.38547	1	1.16229	1.18074	0.0096463		9.75	9.37337	1	0.780107	0.788318	0.0286807
10	10.2499	2	1.01666	1.04491	0.0371901		9.75	9.01978	2	0.618621	0.76002	0.0123916		9.75	9.31237	2	1.44754	1.25193	0.0173554
10	9.95237	3	0.838313	0.906284	0.0522273		9.75	8.69273	3	0.7448	0.816415	0.0186335		9.75	9.0136	3	1.19606	1.01405	0.0220588
10	9.61344	4	1.05231	1.09806	0.0574506		9.75	8.82252	4	0.720553	0.805324	0.0170697		9.75	9.51088	4	1.05283	0.852289	0.021777
10	9.89433	5	1.39145	1.637	0.0264256		9.75	8.58987	5	1.05847	1.16873	0.0119225		9.75	9.20861	5	0.964214	0.840596	0.0194553
10	9.78899	6	1.46891	1.27563	0.0341246		9.75	8.97356	6	1.05405	1.15165	0.0111663		9.75	9.14053	6	0.766061	0.717576	0.025
24	12.9519	1	1.51036	1.09844	0.0337995		24	12.0174	1	1.34658	1.60307	0.00903614		24	12.6587	1	1.05284	1.03801	0.0162907
24	12.4792	2	0.884833	1.10604	0.051087		24	12.0967	2	1.30407	0.668752	0.0078329		24	12.7964	2	1.14232	1.22277	0.0125725
24	12.6028	3	1.11467	1.08189	0.058011		24	11.8348	3	0.856121	0.646458	0.0174603		24	12.7555	3	1.41934	1.20374	0.0119306
24	12.4166	4	1.21789	0.931329	0.0530452		24	12.0424	4	0.511871	0.86863	0.0168394		24	12.8859	4	1.23446	0.922124	0.0141509
24	12.504	5	1.07688	1.07688	0.0514706		24	12.1069	5	0.646697	0.393642	0.0164835		24	12.75	5	1.27631	1.01185	0.0179641
24	12.7523	6	0.897171	0.71155	0.0551664		24	11.9306	6	0.539165	0.631217	0.0215385		24	12.678	6	0.724465	0.643969	0.020749
48	20.0178	1	0.875202	0.835867	0.053816		48	18.9872	1	0.925655	1.23421	0.011236		48	19.4707	1	1.56204	1.06503	0.00289626
48	19.2453	2	0.893348	0.835977	0.0774194		48	18.998	2	1.19377	1.12745	0.00991189		48	19.1342	2	1.55004	1.55004	0.00277778
48	19.2778	3	0.721674	0.793841	0.110324		48	18.8488	3	1.08803	1.10746	0.0121483		48	19.107	3	1.42837	2.02979	0.00334001
48	19.0883	4	0.888383	0.806475	0.0903846		48	18.8508	4	0.978617	1.0779	0.0164319		48	19.285	4	1.24754	1.03057	0.00439783
48	19.0734	5	0.796205	0.763304	0.08742		48	18.8789	5	0.558238	0.778594	0.0144342		48	18.9554	5	0.759332	0.867809	0.00493653
48	19.3253	6	0.832744	0.844901	0.0901163		48	18.8603	6	0.811971	1.01496	0.0171674		48	18.9292	6	1.48883	0.744415	0.00422627

## Sheet: Fig_3
Panel C					Panel D				Panel F
MINUTES	RED	BLUE	GREEN		GENERATIONS	HOMOZYGYFP	FRACTION		FILAMENT	GEN	LINEAGE
0	2.76	2.76	2.76		0	0	0		NO	1	0
5	2.58	2.58	2.58		1	0	0		NO	2	2
10	2.92	2.92	2.92		2	2	0.0588235		NO	3	3
15	2.25	2.25	2.25		3	6	0.176471		NO	4	4
20	2.24	2.24	2.24		4	11	0.323529		NO	5	5
25	2.46	2.46	2.46		5	20	0.588235		NO	6	2
30	2.8	2.8	2.8		6	25	0.735294		NO	7	0
35	2.38	2.38	2.38		7	31	0.911765		NO	8	0
40	2.51	2.51	2.51		8	33	0.970588		NO	9	0
45	3.43	3.43	3.43		9	33	0.970588		NO	10	0
50	2.86	2.86	2.86		10	33	0.970588		NO	11	0
55	2.87	2.87	2.87		11	34	1		YES	1	0
60	2.33	2.33	2.33						YES	2	0
65	2.27	2.27	2.27						YES	3	1
70	2.4	2.4	2.4						YES	4	1
75	2.59	2.59	2.59						YES	5	4
80	2.02	3	3						YES	6	3
85	2.87	2.79	2.79						YES	7	6
90	2.6	3.35	3.35						YES	8	2
95	2.16	6.41	6.41						YES	9	0
100	3.28	11.28	11.28						YES	10	0
105	3.6	19.83	19.83						YES	11	1
110	4.2	32.53	32.53
115	3.85	40.44	40.44
120	5.09	56.23	56.23
125	4.99	67.17	67.17
130	4.98	73.88	73.88
135	4.78	82.58	82.58
140	4.72	93.07	93.07
145	4.8	110.93	110.93
150	5.08	138.99	138.99
155	5.33	149.09	149.09
160	5.58	179.16	178.77
165	6.18	197.1	207.25
170	6.47	210.81	238.77
175	6.02	196.09	254.87
180	5.82	180.53	267.44
185	6.45	156.78	275.6
190	6.32	137.52	303.38
195	6.69	134.56	365.97
200	6.35	128.67	401.72
205	4.67	106.39	399.07
210	5.15	104.52	468.08
215	6.35	89.68	485.82
220	4.93	80.79	536.75
225	5.71	72.1	607.87
230	5.03	57.98	563.19
235	4.32	59.13	700.31
240	3	42.84	587.94
245	3.58	39.97	648.88

## Sheet: Fig_4
Panel A & B				Panel C
DISTANCE	RESISTANCE	LACZ		GENE	MINPLOIDY	NUMBER
0.0554	0.217822	0.118596		RPOB	1	0
0.0554	0.249169	0.133251		RPOB	2	2
0.0554	0.292553	0.126795		RPOB	4	5
0.0554	0.258475	0.10943		RPOB	8	15
0.0554	0.212963	0.114392		RPOB	16	7
0.0554	0.265537	0.108994		RPOB	32	1
0.0973	0.260726	0.080573		RPOB	64	1
0.0973	0.226974	0.080689		GYRA	1	0
0.0973	0.239482	0.0953654		GYRA	2	2
0.0973	0.217544	0.150641		GYRA	4	7
0.0973	0.187117	0.0974212		GYRA	8	16
0.0973	0.26257	0.0821678		GYRA	16	4
0.342	0.0769231	0.0943235		GYRA	32	2
0.342	0.0554273	0.078499		GYRA	64	0
0.342	0.065445	0.0776493		RPSL	1	1
0.342	0.0550459	0.0724406		RPSL	2	2
0.342	0.0750552	0.0639815		RPSL	4	4
0.342	0.0774818	0.0662503		RPSL	8	12
				RPSL	16	8
				RPSL	32	3
				RPSL	64	1

## Sheet: Fig_S10
HOUR	GENERATION	REPLICATE
0.5	0	1
0.5	0	2
0.5	0	3
0.5	0	4
0.5	0	5
0.5	0	6
1	0.638634	1
1	0.602753	2
1	0.54977	3
1	0.447996	4
1	0.31613	5
1	0.359799	6
2	1.49466	1
2	1.58648	2
2	1.92705	3
2	1.25826	4
2	1.33687	5
2	1.41753	6
3	2.17532	1
3	2.52376	2
3	2.25708	3
3	2.10405	4
3	2.01131	5
3	2.14263	6
4	3.91444	1
4	3.70009	2
4	3.61605	3
4	3.55548	4
4	2.94103	5
4	3.47393	6
5	5.00405	1
5	4.36894	2
5	4.64302	3
5	4.26476	4
5	4.23552	5
5	4.3673	6
6	5.39155	1
6	4.93989	2
6	5.06929	3
6	4.65044	4
6	4.70727	5
6	4.88569	6
7	6.32031	1
7	5.97287	2
7	5.95018	3
7	5.6343	4
7	5.57522	5
7	5.69445	6
8.25	7.62591	1
8.25	7.18304	2
8.25	6.99437	3
8.25	6.85827	4
8.25	6.34162	5
8.25	6.88112	6
10	10.9866	1
10	10.2499	2
10	9.95237	3
10	9.61344	4
10	9.89433	5
10	9.78899	6
